# Supplementary material for: Drug-Related Problems and Recommendations Made during Home Medicines Reviews for Sick Day Medication Management in Australia
Source: Medicina (Kaunas). 2024 May 11;60(5):798. doi: 10.3390/medicina60050798 (PMC11123247; doi:10.3390/medicina60050798)
Supplement: Supplementary file 1 [file medicina-60-00798-s001.zip]

Archive with 1 entries (1 files):
- medicina-2947124-supplementary.pdf
